# Supplementary material for: Development and Validation of a Novel LC-MS/MS Method for a TDM-Guided Personalization of HSCT Conditioning with High-Dose Busulfan in Children
Source: Biomedicines. 2023 Feb 11;11(2):530. doi: 10.3390/biomedicines11020530 (PMC9953620; doi:10.3390/biomedicines11020530)
Supplement: Supplementary file 1 [file biomedicines-11-00530-s001.zip]

Archive with 1 entries (1 files):
- biomedicines-2127548-supplementary.pdf
